# Supplementary material for: Hyperthermic intraperitoneal chemoperfusion with high dose oxaliplatin: Influence of perfusion temperature on postoperative outcome and survival
Source: F1000Res. 2015 Oct 16;2:179. Originally published 2013 Sep 3. [Version 2] doi: 10.12688/f1000research.2-179.v2 (PMC4743150; doi:10.12688/f1000research.2-179.v2)
Supplement: Influence of perfusion temperature during hyperthermic intraperitoneal chemoperfusion on post-operative outcome and survival — Data shows clinical and biochemical features in patients with peritoneal carcinomatosis from different primary tumors. A list of abbreviations is included in the second file. [file f1000research-2-3893-s0000.tgz]

Archive with 2 entries (2 files):
- 1099604
- 1138872
