# Supplementary material for: Hyperthermic intraperitoneal chemoperfusion with high dose oxaliplatin: Influence of perfusion temperature on postoperative outcome and survival
Source: F1000Res. 2015 Oct 16;2:179. Originally published 2013 Sep 3. [Version 2] doi: 10.12688/f1000research.2-179.v2 (PMC4743150; doi:10.12688/f1000research.2-179.v2)
Supplement: Influence of perfusion temperature during hyperthermic intraperitoneal chemoperfusion on post-operative outcome and survival — Data shows clinical and biochemical features in patients with peritoneal carcinomatosis from different primary tumors. A list of abbreviations is included in the second file. [file f1000research-2-3893-s0000.tgz › 1099604]

AUC_30	Maxtemp_30	age	sex	length	weight	optime	TRNT	WBC_postop	AST_postop	ALT_postop	GGT_postop	ICU	hospstay	dead	vitaldat	survival	anastomoses	diagnosis	operationdat
1390.83	40.1	82	0	177	58	465	6	17.5	45	16	12	3	32	0	18809	784		4	18025
		76	0	168	70	440	3	7.23	38	47	333	4	29	1	17132	500		4	16632
1389.17	40.6	78	1	150	50	905	3	3.94	591	331	33	3	10	1	17864	3	4	2	17861
		76	0	0	0	555	3	7.93	60	32	52	2	23	1	17269	204	0	1	17065
1382.92	40	77	1	148	53	760	3	9.06	322	352	23	2	16	0	18809	780	0	4	18029
1385.33	40.4	76	0	172	71	435	5	13.74	62	56	16	1	35	0	18809	954	2	4	17855
1438.17	41.5	73	0	178	83	585	8	11.09	51	26	139	11	27	1	17487	563	0	2	16924
		73	1	0	0	430	10	6.05	115	84	122	1	16	0	18809	1810	2	4	16999
1351.5	39.2	77	0	185	110	610	4	6.56	43	45	18	2	18	0	18809	542	3	4	18267
		73	0	175	0	690	9	14.78	170	127	194	3	43	1	17449	393	3	4	17056
1444.08	41.5	72	1	159	54	590	6	12.74	41	35	38	3	55	0	18809	1978	1	2	16831
1432.83	41.4	70	0	173	90	660		6.11	152	60	33	87	87	1	16903	89	0	1	16814
		70	0	181	85	495	9	6.99	42	14	164	4	29	1	17303	224	1	4	17079
		70	1	0	0	419	6	8.25	30	13	8	2	16	0	18809	1660	1	1	17149
1365.75	39.9	72	0	183	110	580	5	5.38	175	84	15	3	16	1	17610	0	1	4	17610
		70	1	0	0	545	25	8.32	26	39	375	3	153	1	17277	234	2	4	17043
1410.33	41.1	69	1	167	67	540	7	9.58	39	29	64	2	24	1	17216	510	1	4	16706
1378.33	40	72	0	171	65	537	6	12.24	197	159	37	2	20	0	18809	758	1	2	18051
1347.83	38.8	72	0	178	74	805	77	12.72	76	40	20	1	86	1	18042	0	2	1	18042
		70	0	160	64	520	4	9.54	178	145	33	3	17	0	18809	1488	1	4	17321
1364.42	39.6	71	0	180	78	415	9	9.05	259	173	44	2	15	0	18809	1074	2	4	17735
1444.42	42	66	0	180	84	470	5	8.43	27	24	145	2	14	1	17337	664	0	4	16673
1391.75	40.4	67	1	163	52	495	8	10.95	63	46	46	3	28	1	16856	0	2	3	16856
1373.42	39.6	70	1	160	52	610	6	12.02	192	129	28	3	23	1	18036	0	2	4	18036
		71	0	173	82	440	5	9.9	25	10	12	1	15	0	18809	352	1	4	18457
1368.25	39.8	69	0	168	78	645	11	8.54	68	57	89	11	36	0	18809	763	3	4	18046
1420.33	41.4	65	1	151	56	795	3	4.08	40	33	82	79	133	1	17187	517	3	4	16670
1376.17	39.9	70	0	183	90	640	0	0	0	0	0	0	169	1	18490	167	0	1	18323
1384.83	40.4	69	1	155	55	360	3	11.43	34	15	13	1	10	0	18809	703	0	4	18106
1387.08	40.7	67	1	163	80	270	9	8.59	38	37	79	1	18	1	17784	0	0	4	17784
1406.83	40.7	67	0	182	81	510	15	17.5	232	70	109	2	25	0	18809	759	2	4	18050
1304	38.4	67	0	182	113	400	6	12.71	115	64	25	2	14	0	18809	469	0	4	18340
1358.75	39.15	67	1	164	52	590	3	8.59	204	235	12	2	14	0	18809	381	0	4	18428
1370.75	40.5	66	1	170	73	305	5	24.3	24	24	142	3	11	0	18809	731	2	4	18078
1370.59	39.6	65	0	180	78	520	18	6.68	62	33	23	5	63	1	17721	0	2	4	17721
1367.42	40.1	65	0	166	54	455	6	26.14	81	52	13	0	36	1	18095	0	1	1	18095
		62	1	0	0	625	3	3.85	87	44	9	2	11	0	18809	1740	3	4	17069
1425.33	41.5	61	0	170	80	645	11	18.34	32	21	82	13	38	1	17032	327	0	4	16705
1404	40.6	61	1	165	80	537	5	8.66	11	11	36	3	17	1	16782	0	0	4	16782
1339.08	38.5	65	1	161	55	655	4	12.98	39	17	3	1	17	0	18809	466	1	4	18343
1426.17	41.3	64	1	158	60	664	6	5.7	664	428	9	8	19	0	18809	1397	1	4	17412
		62	1	179	61	680	6	10.65	148	148	208	3	20	1	17444	336	2	4	17108
		61	1	170	74	600	16	10.63	54	90	205		35	1	18143	1129	1	3	17014
1397.32	40.5	64	1	165	55	810	8	5.35	50	37	6	6	32	1	17910	0		3	17910
1339.08	39.1	65	0	176	85	485	7	7.59	62	60	87	1	14	0	18809	423	1	4	18386
																	2	1
1398.75	41	64	0	170	52	400	2	12.92	48	52	8	1	10	1	18280	216	1	1	18064
1379.25	39.7	63	0	172	72	600	3	4.96	149	78	9	2	39	0	18809	1369	1	4	17440
1397.92	40.3	63	1	153	67	585	12	7.71	378	318	58	2	32	0	18809	787	0	4	18022
1365.75	39.9	63	1	153	58	480		10.99	144	110	8	2	14	0	18809	1151	2	4	17658
		62	0	0	0	730	23	2.79	188	122	47	1	27	1	17960	821	2	4	17139
1371.5	39.7	61	0	173	56	1063	3	0	0	0	0	0	0	0	18809	1115	2	2	17694
1444	41.5	59	0	170	68	645	1	11.79	26	37	136	5	57	1	17016	101	0	4	16915
1378.33	39.8	63	1	158	55	985	3	2.06	1885	959	12	3	3	1	18161	3	0	2	18158
1415.5	41	59	0	172	88	660	8	15	24	15	50	6	37	1	16963	74	0	4	16889
1407.58	41.2	59	1	165	51	605	3	16.1	95	116	217	3	29	0	18809	1865	1	2	16944
1389.33	40.8	59	1	167	66	568		9.03	36	9	8	3	13	0	18809	1873	1	4	16936
1441.33	41.7	58	1	164	65	480		16.14	69	81	101	1	17	0	18809	2018	0	3	16791
		58	0	183	86	725	5	8.01	65	74	300	3	23	1	17713	833	1	4	16880
1428.5	41.3	58	1	165	68	595	2	11.04	49	43	146	1	12	1	17472	715	1	4	16757
1405.25	40.5	62	0	172	62	510	3	7.03	115	106	58	2	11	0	18809	851	0	4	17958
1371.38	39.7	62	1	156	55	800	7	3.04	70	57	11	2	15	0	18809	850	1	2	17959
		62	0	176	90	295	3	10.03	22	22	26	1	14	1	18567	40	0	1	18527
1409.33	41.3	58	1	157	75	625	5	16.43	50	52	425	3	27	0	18809	1879	5	4	16930
1433.58	41.3	59	0	184	98	450	6	10.27	22	29	18	6	17	0	18809	1255	1	1	17554
1396.5	40.3	58	1	175	76	330	9	5.69	21	45	76	2	18	0	18809	1859	2	1	16950
1379.75	40.1	60	1	166	55	949	11	5.32	135	81	32	3	35	1	17931	0	1	4	17931
		60	1	169	50	661	14	31.07	68	46	70	2	37	0	18809	1474	1	4	17335
1325.17	38.2	60	0	179	76		5	17.77	62	26	50	3	34	1	18489	153	1	1	18336
1430.67	41.4	59	1	160	62	360	3	10.75	82	69	16	2	15	0	18809	1403	0	4	17406
		57	0	0	0	550	8	10.97	64	58	245	3	11	1	17279	213	1	4	17066
1333.17	38.7	60	0	159	47	0	4	10.28	378	320	51	2	11	0	18809	534	0	4	18275
1366.92	39.3	60	1	160	50	670	4	14.48	70	31	14	2	14	0	18809	373	0	4	18436
1310.25	38.3	60	1	171	62	530	13	6.07	76	48	6	1	18	0	18809	479	1	3	18330
1336.67	38.7	60	1	168	80	695	6	4.78	70	38	17	2	13	1	18642	204	0	3	18438
1334.17	39.6	57	1	160	75	698	8	8.34	108	66	17	5	15	0	18809	1291	1	2	17518
		59	1	0	0	400	2	13.91	32	32	12	1	10	0	18809	436	0	4	18373
1338.33	38.7	58	1	172	65	830	12	5.64	123	88	5	2	41	0	18809	609	5	4	18200
1412.42	41.1	58	0	170	76	585	5	17.78	84	51	37	1	10	0	18809	836	0	4	17973
1434.92	41.8	58	1	163	54	315		14.16	24	12	10	1	11	0	18809	637	0	4	18172
		59	1	0	0		10	2.48	136	93	45	1	23	0	18809	290	1	4	18519
1383.4	40.6	55	0	189	99	570	21	7.69	69	46	23	14	58	1	17045	322	0	4	16723
1327.17	38.8	58	1	170	80	615	18	5.88	46	20	10	1	25	0	18809	605	2	4	18204
		54	1	0	0	770	5	9.91	45	55	369	2	19	0	18809	1837	1	4	16972
1424	41.3	53	1	173	65	750	5	15.84	25	29	54	3	54	0	18809	2051	0	4	16758
		57	1	0	0	765	12	13.52	291	310	14	2	77	0	18809	353	2	2	18456
		55	1	0	0	405	4	16.52	94	102	12	1	10	0	18809	1633	0	3	17176
1389.33	40.4	52	1	165	65	885	3	7.22	44	42	130	3	19	1	16966	121	3	4	16845
		57	0	185	82	665	7	9.06	51	29	20	2	22	0	18809	213	1	4	18596
1365.58	39.4	56	1	168	54	450	5	12.64	32	17	7	1	12	0	18809	415	0	4	18394
1410.83	41.3	50	0	165	63	480		7.45	82	73	387	19	46	1	17016	324	2	4	16692
		52	1	0	0	500	13	10.45	16	16	48	2	26	0	18809	1249	2	4	17560
1325.17	38.4	51	1	165	54	425	2	10.52	42	37	143	2	12	0	18809	1768	1	3	17041
1435.5	41.6	53	1	157	60	380	3	10.75	134	117	12	1	10	1	18018	835	0	3	17183
1382	40.2	54	1	171	66	488	3	16.23	62	36	13	1	11	0	18809	402	0	4	18407
		54	1	169	85	255	2	14.5	75	40	274	0	8	1	18485	43	0	1	18442
1402.83	40.6	49	0	177	95	790	8	9.12	58	78	162	4	33	1	16830	58	0	1	16772
		54	0	191	75	508	7	7.36	47	25	51	1	21	0	18809	240	0	1	18569
		50	1	0	64	600	0	11.58	22	34	365	2	40	1	17613	494	3	4	17119
1360.08	39.8	53	0	175	61	451	7	13.83	36	19	169	1	15	0	18809	563	1	1	18246
1386.75	40.5	50	1	157	58	675	6	7.76	283	284	470	1	37	0	18809	1459	1	2	17350
		53	1	165	61	850	3	3.16	160	77	14	1	16	0	18809	150	4	2	18659
		52	0	191	123	610	5	6.82	81	41	0	2	14	0	18809	430	1	4	18379
1390.75	40.7	51	1	165	81	340	7	15.59	27	25	9	1	40	1	18122	127	0	1	17995
1416.67	41	47	0	171	86	640	8	3.8	30	36	370	2	31	1	17426	483	2	4	16943
1378.92	39.8	51	1	176	83	865	6	3.25	49	33	15	2	29	1	18176	0	1	3	18176
		47	0	0	0	410	7	7.26	22	19	77	2	14	1	17169	190	0	4	16979
		51	0	172	71	545	5	15.48	26	34	76	1	34	1	18358	0	2	1	18358
1408.42	40.8	50	1	162	44	665	21	33.78	115	75	196	2	71	0	18809	717	0	3	18092
1398.09	40.5	49	0	176	84	705		7.24	320	380	25	42	95	0	18809	1572	2	4	17237
1442.17	41.7	47	0	176	72	535	11	9.86	51	102	244	2	18	0	18809	2135	2	2	16674
1426.5	42	45	1	160	62	557	1	5.05	29	81	69	3	11	1	17296	559	0	3	16737
1369.75	39.4	48	0	185	89	685	17	10.02	0	0	0	2	32	0	18809	812	2	4	17997
1319	39.5	48	1	166	72	614	3	4.23	450	389	15	1	26	0	18809	480	1	4	18329
1379.83	40.7	47	1	155	63	885	1	7.73	340	218	29	2	19	0	18809	973	1	3	17836
1443.75	42	43	0	176	72	632	5	4.43	62	68	647	2	16	1	17220	501	2	4	16719
		47	0	0	0	510	2	13.35	30	11	10	1	11	0	18809	738	1	4	18071
1399.92	40.5	47	1	161	58	625	3	7.16	29	23	8	2	17	0	18809	695	0	4	18114
1349.67	39.3	46	1	170	78	580	7	10.58	160	67	12	1	15	0	18809	1299	2	4	17510
1446.5	41.8	42	0	173	70	643	5	14.34	36	24	155	3	19	1	16835	0	4	1	16835
		45	0	173	89	460	3	14.49	56	57	134	2	32	0	18809	360	0	4	18449
1408.5	41	64	1	168	50	525	5	9.13	124	114	9	1	11	0	18809	827	0	4	17982
		41	1	0	0	540	7	15.4	42	20	7	2	23	0	18809	1705	2	4	17104
1393.92	40.2	44	0	182	99	580	6	8.83	129	57	189	2	13	0	18809	401	2	4	18408
1432.67	41.4	43	1	165	80	405	3	8.63	18	11	18	1	13	0	18809	596	2	1	18213
1382.58	40.4	43	1	173	66	715	18	5.28	84	38	12	2	22	0	18809	840	2	4	17969
1350.92	39.2	42	1	172	62	590	4	7.03	91	57	21	1	10	0	18809	577	0	4	18232
1401.75	40.7	39	1	134	45	435	5	9.08	25	11	10	1	12	0	18809	1297	1	2	17512
		41	0	185	103	940	3	16.52	656	1028	87	2	18	0	18809	287	2	1	18522
1360.25	39.5	39	0	188	105	555	3	7.41	72	41	17	1	10	0	18809	707	1	4	18102
		38	0	180	85	447	7	9.97	27	16	66	1	14	0	18809	227	1	4	18582
		38	0	180	85	447	7	9.97	27	16	66	1	14	0	18809	227	2	4	18582
		38	0	180	85	447	7	9.97	27	16	66	1	14	0	18809	227	2	4	18582
1447.25	41.9	31	1	169	62	720	4	8.09	32	13	33	3	20	1	16999	117	0	3	16882
1387.5	39.9	35	0	168	58	350	0	9.34	54	23	16	1	12	1	18662	472	0	1	18190
1377.75	40.1	34	1	160	55	430	2	13.91	347	390	82	1	7	0	18809	409	0	2	18400
1309.67	37.7	33	1	173	80	980	7	8.3	90	76	26	1	49	0	18809	476	0	3	18333
1434.67	41.4	29	1	168	58	420	3	8.39	31	20	10	2	16	1	17832	0	1	4	17832
1402.42	40.5	26	1	178	68	730	7	7.35	57	30	20	2	23	1	17541	0	0	1	17541
1388.17	39.9	22	1	168	52	480	6	10.62	70	53	4	2	10	0	18809	921	2	3	17888
1420.33	41.3	17	1	180	60	520	7	7.69	76	47	238	2	13	0	18809	2031	0	1	16778
